# Supplementary material for: A novel aminotransferase gene and its regulator acquired in Saccharomyces by a horizontal gene transfer event
Source: BMC Biol. 2023 May 8;21:102. doi: 10.1186/s12915-023-01566-6 (PMC10169451; doi:10.1186/s12915-023-01566-6)
Supplement: Supplementary file 1 — Additional file 1: Table S1. Source of the SaccharomycesAQ assemblies used for the blastn search. This table contains the source of the Saccharomyces genome sequences where the cluster containing the putative genes FT, AT, and AAP were present or not found. [file 12915_2023_1566_MOESM1_ESM.xlsx]

## Sheet: Sheet1
Table S1. Source of the Saccharomyces assemblies used for the blastn search. This table contains the source of the Saccharomyces genome sequences where the cluster containing the putative genes FT, AT, and AAP were present or not found.
Genus	Species	Strain	Cluster	Reference
Saccharomyces	cerevisiae	S288c	Not found	Goffeau et al. 1996
Saccharomyces	cerevisiae	DBVPG6765	Not found	Yue et al. 2017
Saccharomyces	cerevisiae	DBVPG6044	Not found	Yue et al. 2017
Saccharomyces	cerevisiae	YPS128	Not found	Yue et al. 2017
Saccharomyces	cerevisiae	Y12	Not found	Yue et al. 2017
Saccharomyces	cerevisiae	SK1	Not found	Yue et al. 2017
Saccharomyces	cerevisiae	UWOPS034614	Not found	Yue et al. 2017
Saccharomyces	paradoxus	N44	Not found	Yue et al. 2017
Saccharomyces	paradoxus	CBS432	Not found	Yue et al. 2017
Saccharomyces	paradoxus	UWOPS91917	Not found	Yue et al. 2017
Saccharomyces	paradoxus	YPS138	Not found	Yue et al. 2017
Saccharomyces	paradoxus	UFRL50816	Not found	Yue et al. 2017
Saccharomyces	mikatae	IFO1815	Not found	Scannell et al. 2011
Saccharomyces	jurei	NCYC3947	Not found	Naseeb et al. 2018
Saccharomyces	arboricola	H6	Not found	⁠Liti et al. 2013
Saccharomyces	kudriavzevii	IFO1802	Found	Scannell et al. 2011
Saccharomyces	kudriavzevii	ZP591	Found	Scannell et al. 2011
Saccharomyces	kudriavzevii	CA111	Found	Macías et al. 2019
Saccharomyces	kudriavzevii	CR85	Found	Macías et al. 2019
Saccharomyces	uvarum	CBS7001	Found	Scannell et al. 2011
Saccharomyces	uvarum	BMV58	Found	Macias et al., 2021
Saccharomyces	eubayanus	CBS12357	Found	Brickwedde et al. 2018
References
Brickwedde, A., N. Brouwers, M. van den Broek, J. S. Gallego Murillo, J. L. Fraiture et al., 2018 Structural, physiological and regulatory analysis of maltose transporter genes in Saccharomyces eubayanus CBS 12357T. Front. Microbiol. 9: 1786.
Goffeau, A., G. Barrell, H. Bussey, R. W. Davis, B. Dujon et al., 1996 Life with 6000 genes. Science 274: 546–567.
Liti, G., A. N. Nguyen Ba, M. Blythe, C. A. Müller, A. Bergström et al., 2013 High quality de novo sequencing and assembly of the Saccharomyces arboricolus genome. BMC Genomics 14: 69.
Macías, L. G., M. Morard, C. Toft, and E. Barrio, 2019 Comparative genomics between Saccharomyces kudriavzevii and S. cerevisiae applied to identify mechanisms involved in adaptation. Front. Genet. 10: 187.
Macías, L. G., M. González-Flores, A.C. Adam, M.E. Rodriguez, A. Querol et al., 2021. Convergent adaptation of Saccharomyces uvarum to sulfite, an antimicrobial preservative widely used in human-driven fermentations. PLOS Genet. 17: e1009872.
Naseeb, S., H. Alsammar, T. Burgis, I. Donaldson, N. Knyazev et al., 2018 Whole genome sequencing, de novo assembly and phenotypic profiling for the new budding yeast species Saccharomyces jurei. G3 Genes, Genomes, Genet. 8: 2967–2977.
Scannell, D. R., O. A. Zill, A. Rokas, C. Payen, M. J. Dunham et al., 2011 The awesome power of yeast evolutionary genetics: New genome sequences and strain resources for the Saccharomyces sensu stricto genus. G3 Genes, Genomes, Genet. 1: 11–25.
Yue, J.-X., J. Li, L. Aigrain, J. Hallin, K. Persson et al., 2017 Contrasting evolutionary genome dynamics between domesticated and wild yeasts. Nat. Genet. 49: 913–924.
