# Supplementary material for: A novel aminotransferase gene and its regulator acquired in Saccharomyces by a horizontal gene transfer event
Source: BMC Biol. 2023 May 8;21:102. doi: 10.1186/s12915-023-01566-6 (PMC10169451; doi:10.1186/s12915-023-01566-6)
Supplement: Supplementary file 10 — Additional file 10: Table S5. Genomic screening of the gene cluster in budding yeast species. Green: orthologous gene present. Red: orthologous gene not found. [file 12915_2023_1566_MOESM10_ESM.xlsx]

## Sheet: DGD1-DGD2
Table S5. Genomic screening of the gene cluster in budding yeast species. Green: orthologous gene present. Red: orthologous gene not found.
Family	Genus	Species	Strain	DGD2	DGD1	Assembly	References
Saccharomycetaceae post-WGD	Saccharomyces	cerevisiae	S288c	-	-	GCA_000146045.2	Goffeau et al., 1996, Science 274: 546–567.
			DBVPG6765			GCA_002057805.1	Yue et al. 2017, Nat. Genet. 49: 913–924.
			DBVPG6044			GCA_002079025.1	Yue et al. 2017, Nat. Genet. 49: 913–924.
			YPS128			GCA_002057995.1	Yue et al. 2017, Nat. Genet. 49: 913–924.
			Y12			GCA_002058645.1	Yue et al. 2017, Nat. Genet. 49: 913–924.
			SK1			GCA_002057885.1	Yue et al. 2017, Nat. Genet. 49: 913–924.
			UWOPS03-461.4			GCA_002058095.1	Yue et al. 2017, Nat. Genet. 49: 913–924.
	Saccharomyces	paradoxus	N44	-	-	GCA_002079085.1	Yue et al. 2017, Nat. Genet. 49: 913–924.
			CBS432			GCA_002079055.1	Yue et al. 2017, Nat. Genet. 49: 913–924.
			UWOPS91-917.1			GCA_002079175.1	Yue et al. 2017, Nat. Genet. 49: 913–924.
			YPS138			GCA_002079115.1	Yue et al. 2017, Nat. Genet. 49: 913–924.
			UFRJ50816			GCA_002079145.1	Yue et al. 2017, Nat. Genet. 49: 913–924.
	Saccharomyces	mikatae	IFO1815	-	-	GCA_000167055.1	Scannell et al. 2011, G3 Genes, Genomes, Genet. 1: 11–25.
	Saccharomyces	jurei	NCYC3947	-	-	GCA_900290405.1	Naseeb et al. 2018, G3 Genes, Genomes, Genet. 8: 2967–2977.
	Saccharomyces	arboricola	H6			GCA_000292725.1	⁠Liti et al. 2013, BMC Genomics 14
	Saccharomyces	kudriavzevii	IFO1802			GCA_000167075.2	Scannell et al. 2011, G3 Genes, Genomes, Genet. 1: 11–25.
			ZP591			GCA_000257045.1	Scannell et al. 2011, G3 Genes, Genomes, Genet. 1: 11–25.
			CA111			GCA_900682665.1	Macías et al. 2019, Front. Genet. 10: 187.
			CR85			GCA_900682695.1	Macías et al. 2019, Front. Genet. 10: 187.
	Saccharomyces	uvarum	CBS7001 (MCYC623)			GCA_000166995.1	Scannell et al. 2011, G3 Genes, Genomes, Genet. 1: 11–25.
			BMV58			SRX4086831	Macias et al., 2021, PLOS Genet. 17:e1009872
	Saccharomyces	eubayanus	CBS12357			GCA_003327605.1	Brickwedde et al. 2018, Front. Microbiol. 9: 1786.
	Candida	castellii	CBS4332		-	GCA_001046935.1	Gabaldon et al. 2013. BMC Genomics. 14:623.
	Candida	glabrata	CBS138		-	GCA_000002545.2	Gabaldon et al. 2013. BMC Genomics. 14:623.
	Candida	nivariensis	CBS9983		-	GCA_001046915.1	Gabaldon et al. 2013. BMC Genomics. 14:623.
	Grigorovia	yakushiamaensis	NRRL Y-48837		-	GCA_003709265.1	Shen et al. 2018. Cell 175, 1533–1545.
	Kazachstania	aerobia	NRRL Y-27976		-	GCA_003708495.1	Shen et al. 2018. Cell 175, 1533–1545.
	Kazachstania	africana	CBS2517		-	GCA_000304475.1	Shen et al. 2018. Cell 175, 1533–1545.
	Kazachstania	bromeliacearum	NRRL Y-48836		-	GCA_003708535.1	Shen et al. 2018. Cell 175, 1533–1545.
	Kazachstania	intestinalis	NRRL Y-48847		-	GCA_003708845.1	Shen et al. 2018. Cell 175, 1533–1545.
	Kazachstania	kunashirensis	NRRL Y-27209		-	GCA_003708465.1	Shen et al. 2018. Cell 175, 1533–1545.
	Kazachstania	martiniae	NRRL Y-409		-	GCA_003708925.1	Shen et al. 2018. Cell 175, 1533–1545.
	Kazachstania	naganishii	CBS8797		-	GCA_000348985.1	Gordon et al. 2011. Proc. Natl. Acad. Sci. U.S.A. 108, 20024–20029.
	Kazachstania	rosinii	NRRL Y-17919		-	GCA_003708425.1	Shen et al. 2018. Cell 175, 1533–1545.
	Kazachstania	siamensis	NRRL Y-48842		-	GCA_003708905.1	Shen et al. 2018. Cell 175, 1533–1545.
	Kazachstania	sollicola	NRRL Y-27207		-	GCA_003708835.2	Shen et al. 2018. Cell 175, 1533–1545.
	Kazachstania	spencerorum	NRRL Y-17920		-	GCA_003708825.1	Shen et al. 2018. Cell 175, 1533–1545.
	Kazachstania	taianensis	NRRL Y-48846		-	GCA_003708865.1	Shen et al. 2018. Cell 175, 1533–1545.
	Kazachstania	transvaalensis	NRRL Y-17245		-	GCA_003708445.1	Shen et al. 2018. Cell 175, 1533–1545.
	Kazachstania	turicensis	NRRL Y-48834			GCA_003708545.1	Shen et al. 2018. Cell 175, 1533–1545.
	Kazachstania	unispora	NRRL Y-1556		-	GCA_003708525.1	Shen et al. 2018. Cell 175, 1533–1545.
	Kazachstania	viticola	NRRL Y-27206		-	GCA_003708455.1	Shen et al. 2018. Cell 175, 1533–1545.
	Nakaseomyces	bacillisporus	CBS7720		-	GCA_001046975.1	Gabaldon et al. 2013. BMC Genomics. 14:623.
	Nakaseomyces	bracarensis	CBS10154		-	GCA_001077315.1	Gabaldon et al. 2013. BMC Genomics. 14:623.
	Nakaseomyces	delphensis	CBS2170		-	GCA_001039675.1	Gabaldon et al. 2013. BMC Genomics. 14:623.
	Naumovozyma	castellii	Y6688		-	GCA_012850905.1	Shen et al. 2018. Cell 175, 1533–1545.
	Naumovozyma	dairenensis	CBS421		-	GCA_001074275.1	Shen et al. 2018. Cell 175, 1533–1545.
	Tetrapisispora	blattae	CBS6284		-	GCA_000315915.1	Gordon et al. 2011. Proc. Natl. Acad. Sci. U.S.A. 108, 20024–20029.
	Tetrapisispora	fleeti	NRRL Y-27350		-	GCA_003707605.1	Shen et al. 2018. Cell 175, 1533–1545.
	Tetrapisispora	iriomotensis	NRRL Y-27309		-	GCA_003705975.1	Shen et al. 2018. Cell 175, 1533–1545.
	Tetrapisispora	namnaonensis	NRRL Y-27982		-	GCA_003705985.1	Shen et al. 2018. Cell 175, 1533–1545.
	Tetrapisispora	phaffii	CBS4417		-	GCA_000236905.1	Gordon et al. 2011. Proc. Natl. Acad. Sci. U.S.A. 108, 20024–20029.
	Vanderwaltozyma	polyspora	DSM70294		-	GCA_000150035.1	Gordon et al. 2011. Proc. Natl. Acad. Sci. U.S.A. 108, 20024–20029.
	Yueomyces	sinensis	NRRL Y-17406		-	GCA_003707995.1	Shen et al. 2018. Cell 175, 1533–1545.
Saccharomycetaceae pre-WGD	Eremothecium	coryli	CBS5749		-	GCA_000710315.1	Wendland J, et al. 2014. Genome Biol Evol 6, 1186–1198.
	Eremothecium	cymbalariae	DBVPG 7215		-	GCA_000235365.1	Wendland J, et al. 2014. Genome Biol Evol 6, 1186–1198.
	Eremothecium	gossypii	ATCC 10895		-	GCA_000091025.4	Dietrich FS, et al. 2004. Science.304(5668):304–7.
	Eremothecium	sinecaudum	ATCC 58844		-	GCA_001548555.1	Dietrich FS. 2016. GenBank Accession
	Hanseniaspora	clermontiae	NRRL Y-27515		-	GCA_003706385.1	Shen et al., 2018, Cell 175, 1533–1545
	Hanseniaspora	hatyaiensis	ZIM2327		-	GCA_003708765.1	Shen et al., 2018, Cell 175, 1533–1545
	Hanseniaspora	osmophila	NRRL Y-1613		-	GCA_003707715.1	Shen et al., 2018, Cell 175, 1533–1545
	Hanseniaspora	pseudoguilliermondii	ZIM213		-	GCA_003708335.1	Shen et al., 2018, Cell 175, 1533–1545
	Hanseniaspora	singularis	ZIM2326		-	GCA_003708365.1	Shen et al., 2018, Cell 175, 1533–1545
	Hanseniaspora	uvarum	AWRI3580		-	GCA_001747055.1	Chen K, et al. 2014. Genbank Accessions: JPPO02000001-JPPO02000041
	Hanseniaspora	valbyensis	NRRL Y-1626		-	GCA_001664025.1	Riley R, et al., 2016.Proc Natl Acad Sci USA 113:9882-7
	Hanseniaspora	vineae	T02/19AF		-	GCA_000585475.3	Giorello FM, et al. 2014. Genome Announc 2
	Kluyveromyces	aestuarii	NRRL YB-4510		-	GCA_001854445.2	Shen et al., 2018, Cell 175, 1533–1545
	Kluyveromyces	dobzhanskii	NRRL Y-1974		-	GCA_003705805.1	Shen et al., 2018, Cell 175, 1533–1545
	Kluyveromyces	lactis	CBS2359		-	GCA_000002515.1	Dujon B, et al. 2004. Nature 430(6995):35–44.
	Kluyveromyces	marxianus	DMB1		-	GCA_003707555.1	Suzuki T, et al. 2014. Genome Announc 2
	Lachancea	dasiensis	CBS10888		-	GCA_900074725.1	Vakirlis N, et al. 2016. Genome Res. 26(7):918-32.
	Lachancea	fermentati	CBS6772			GCA_900074765.1	Vakirlis N, et al. 2016. Genome Res. 26(7):918-32.
	Lachancea	kluyveri	CBS3082			GCA_000149225.1	Génolevures Consortium. 2009. Genome Res. 19, 1696–1709.
	Lachancea	lanzarotensis	CBS12615		-	GCF_000938715.1	Sarilar V, et al. 2015. Genome Announc. 3(2).
	Lachancea	meyersii	CBS8951		-	GCA_900074715.1	Vakirlis N, et al. 2016. Genome Res. 26(7):918-32.
	Lachancea	mirantina	CBS11717		-	GCA_900074745.1	Vakirlis N, et al. 2016. Genome Res. 26(7):918-32.
	Lachancea	nothofagi	CBS11611		-	GCA_900074755.1	Vakirlis N, et al. 2016. Genome Res. 26(7):918-32.
	Lachancea	quebecensis	CBS 14088		-	GCA_002900925.1	Freel KC, et al. 2016. Genome Biol Evol. 8(3):733-41
	Lachancea	sp.	CBS6924		-	GCA_900074735.1	Vakirlis N, et al. 2016. Genome Res. 26(7):918-32.
	Lachancea	thermotolerans	CBS6340			GCF_000142805.1	Génolevures Consortium. 2009. Genome Res. 19, 1696–1709
	Lachancea	waltii	NCYC2644		-	GCA_000167115.1	Kellis M, et al. 2004. Nature 428, 617–624.
	Torulaspora	delbrueckii	CBS1146		-	GCA_000243375.1	Gordon et al. 2011. Proc. Natl. Acad. Sci. U.S.A. 108, 20024–20029.
	Torulaspora	franciscae	NRRL Y-17532		-	GCA_003705175.1	Shen et al. 2018. Cell 175, 1533–1545.
	Torulaspora	maleeae	CBS 10694		-	GCA_003708055.1	Shen et al. 2018. Cell 175, 1533–1545.
	Torulaspora	microellipsoides	NRRL Y-1549			GCA_003707085.1	Shen et al. 2018. Cell 175, 1533–1545.
	Torulaspora	pretoriensis	NRRL Y-17251		-	GCA_003706005.1	Shen et al. 2018. Cell 175, 1533–1545.
	Zygosaccharomyces	bailii	CBS680			GCA_000442885.1	Galeote et al. 2013. Genome Announc. 1(4).
	Zygosaccharomyces	bisporus	NRRL Y-12626			GCA_003707595.1	Shen et al. 2018. Cell 175, 1533–1545.
	Zygosaccharomyces	kombuchaensis	NRRL YB-4811			GCA_003705955.1	Shen et al. 2018. Cell 175, 1533–1545.
	Zygosaccharomyces	mellis	CBS736			GCA_020521395.1
	Zygosaccharomyces	parabailii	ATCC 60483			GCA_001984395.2	Ortiz-Merino et al. 2017. PLoS Biol. 15(5), e2002128
	Zygosaccharomyces	pseudobailii	CLIB213			GCA_900408955.1
	Zygosaccharomyces	rouxii	CBS732			GCA_000026365.1	Génolevures Consortium. 2009. Genome Res. 19, 1696–1709.
	Zygosaccharomyces	sapae	ABT301			GCA_900465325.1
	Zygosaccharomyces	siamensis	MinabeTanabe			GCA_013423405.1
	Zygotorulaspora	florentina	NRRL Y-1560			GCA_003671575.1	Shen et al. 2018. Cell 175, 1533–1545.
	Zygotorulaspora	mrakii	NRRL Y-12654		-	GCA_003671565.1	Shen et al. 2018. Cell 175, 1533–1545.
Ascoideaceae	Ascoidea	asiatica	JCM 7603		-	GCA_001600695.1	Shen et al., 2018, Cell 175, 1533–1559
	Ascoidea	rubescens	NRRL Y-17699		-	GCA_001661345.1	Riley et al., 2016, Proc. Natl. Acad. Sci. USA 113(35):9882-7
Debaryomycetaceae	Candida	gotoi	NRRL Y-27225			GCA_003708205.1	Shen et al., 2018, Cell 175, 1533–1545
	Debaryomyces	fabryi	NRRL Y-17914			GCA_003708665.2	Shen et al., 2018, Cell 175, 1533–1545
	Debaryomyces	hansenii	CBS767			GCA_000006445.2	Dujon B, et al. 2004. Nature 430(6995):35–44.
	Hyphopichia	heimii	NRRL Y-7502			GCA_003706925.2	Shen et al., 2018, Cell 175, 1533–1545
	Hyphopichia	rhagii	NRRL Y-2594			GCA_003708185.2	Shen et al., 2018, Cell 175, 1533–1545
	Priceomyces	carsonii	NRRL YB-4275			GCA_003709225.2	Shen et al., 2018, Cell 175, 1533–1545
Metschnikowiaceae	Candida	auris	6684		-	GCA_001189475.1	Chatterjee S, et al. 2015, BMC Genomics 16, 686.
	Clavispora	lusitaniae	ATCC 42720		-	GCA_000003835.1	Butler G, et al., 2009, Nature 459, 657–662.
	Metschnikowia	aberdeeniae	SUB 05-213.1		-	GCA_002370615.1	Lachance MA, et al. 2016, Yeast 33(7):261-75.
	Metschnikowia	arizonensis	UWOPS 99-103.4		-	GCA_002370875.1	Lachance MA, et al. 2016, Yeast 33(7):261-75.
	Metschnikowia	bicuspidata var. bicuspidata	NRRL YB-4993		-	GCA_001664035.1	Lachance MA, et al. 2016, Yeast 33(7):261-75.
	Metschnikowia	borealis	SUB 99-207.1		-	GCA_002374385.1	Lachance MA, et al. 2016, Yeast 33(7):261-75.
	Metschnikowia	bowlesiae	UWOPS 12-619.1		-	GCA_002370295.1	Lachance MA, et al. 2016, Yeast 33(7):261-75.
	Metschnikowia	cerradonensis	UFMG 03-T67.1		-	GCA_002370635.1	Lachance MA, et al. 2016, Yeast 33(7):261-75.
	Metschnikowia	continentalis	UWOPS 95-402.1		-	GCA_002370835.1	Lachance MA, et al. 2016, Yeast 33(7):261-75.
	Metschnikowia	dekortorum	UWOPS 01-142b3		-	GCA_009756545.1	Lachance MA, et al. 2016, Yeast 33(7):261-75.
	Metschnikowia	drakensbergensis	EBD-CdVSA10-2A		-	GCA_002370475.1	Lachance MA, et al. 2016, Yeast 33(7):261-75.
	Metschnikowia	hamakuensis	UWOPS 04-199.1		-	GCA_002370815.1	Lachance MA, et al. 2016, Yeast 33(7):261-75.
	Metschnikowia	hawaiiensis	UWOPS 87-2203.2		-	GCA_002370325.1	Lachance MA, et al. 2016, Yeast 33(7):261-75.
	Metschnikowia	hibisci	UWOPS 95-797.2		-	GCA_002374725.1	Lachance MA, et al. 2016, Yeast 33(7):261-75.
	Metschnikowia	ipomoeae	UWOPS 99-324.1		-	GCA_002370905.1	Lachance MA, et al. 2016, Yeast 33(7):261-75.
	Metschnikowia	kamakouana	UWOPS 04-112.5		-	GCA_002374535.1	Lachance MA, et al. 2016, Yeast 33(7):261-75.
	Metschnikowia	kipukae	UWOPS 00-669.2		-	GCA_002370135.1	Lachance MA, et al. 2016, Yeast 33(7):261-75.
	Metschnikowia	lochheadii	UWOPS 99-661.1		-	GCA_002370915.1	Lachance MA, et al. 2016, Yeast 33(7):261-75.
	Metschnikowia	matae var. maris	UFMG-CM-Y397T		-	GCA_002370695.1	Lachance MA, et al. 2016, Yeast 33(7):261-75.
	Metschnikowia	matae var. matae	UFMG-CM-Y395T		-	GCA_002374375.1	Lachance MA, et al. 2016, Yeast 33(7):261-75.
	Metschnikowia	mauinuiana	UWOPS 04-190.1		-	GCA_002374555.1	Lachance MA, et al. 2016, Yeast 33(7):261-75.
	Metschnikowia	proteae	EBD-T1Y1		-	GCA_002370515.1	Lachance MA, et al. 2016, Yeast 33(7):261-75.
	Metschnikowia	santaceciliae	UWOPS 01-517a1		-	GCA_002374485.1	Lachance MA, et al. 2016, Yeast 33(7):261-75.
	Metschnikowia	shivogae	UWOPS 04-310.1		-	GCA_002374645.1	Lachance MA, et al. 2016, Yeast 33(7):261-75.
	Metschnikowia	similis	UWOPS 03-133.4		-	GCA_002370765.1	Lachance MA, et al. 2016, Yeast 33(7):261-75.
Phaffomycetaceae	Barnettozyma	californica	NRRL Y-17395		-	GCA_003706655.1	Shen et al., 2018, Cell 175, 1533–1550
	Barnettozyma	hawaiiensis	NRRL Y-27270		-	GCA_003706665.1	Shen et al., 2018, Cell 175, 1533–1551
	Barnettozyma	populi	NRRL Y-12728		-	GCA_003706705.1	Shen et al., 2018, Cell 175, 1533–1552
	Barnettozyma	pratensis	NRRL Y-12696		-	GCA_003707865.1	Shen et al., 2018, Cell 175, 1533–1553
	Barnettozyma	salicaria	NRRL Y-6780		-	GCA_003707885.1	Shen et al., 2018, Cell 175, 1533–1554
	Candida	freyschussii	NRRL Y-7957		-	GCA_003707735.1	Shen et al., 2018, Cell 175, 1533–1545
	Candida	montana	NRRL Y-17326		-	GCA_003706615.1	Shen et al., 2018, Cell 175, 1533–1549
	Candida	vartiovaarae	NRRL Y-6701		-	GCA_003708265.1	Shen et al., 2018, Cell 175, 1533–1545
	Cyberlindnera	americana	NRRL Y-2156		-	GCA_003705795.1	Shen et al., 2018, Cell 175, 1533–1545
	Cyberlindnera	fabianii	JCM 3601		-	GCA_001599195.1	Shen et al., 2018, Cell 175, 1533–1545
	Cyberlindnera	jadinii	NRRL Y-1542		-	GCA_001245095.1	Riley R, et al., 2016.Proc Natl Acad Sci USA 113:9882-7
	Cyberlindnera	maclurae	NRRL Y-5377		-	GCA_003708355.1	Shen et al., 2018, Cell 175, 1533–1545
	Cyberlindnera	misumaiensis	NRRL Y-17389		-	GCA_003707745.1	Shen et al., 2018, Cell 175, 1533–1545
	Cyberlindnera	mrakii	NRRL Y-1364		-	GCA_003671565.1	Shen et al., 2018, Cell 175, 1533–1545
	Cyberlindnera	mycetangii	NRRL Y-6843		-	GCA_003708295.1	Shen et al., 2018, Cell 175, 1533–1545
	Cyberlindnera	petersonii	NRRL YB-3808		-	GCA_003706915.1	Shen et al., 2018, Cell 175, 1533–1545
	Cyberlindnera	saturnus	NRRL Y-17396		-	GCA_003709245.1	Shen et al., 2018, Cell 175, 1533–1545
	Cyberlindnera	suaveolens	NRRL Y-17391		-	GCA_003708225.1	Shen et al., 2018, Cell 175, 1533–1545
	Cyberlindnera	xylosilytica	NRRL YB-2097		-	GCA_003708285.1	Shen et al., 2018, Cell 175, 1533–1545
	Phaffomyces	antillensis	NRRL Y-12881		-	GCA_003707195.1	Shen et al., 2018, Cell 175, 1533–1546
	Phaffomyces	opuntiae	NRRL Y-11707		-	GCA_003707165.1	Shen et al., 2018, Cell 175, 1533–1547
	Phaffomyces	orbus	NRRL Y-27336		-	GCA_003708145.1	Shen et al., 2018, Cell 175, 1533–1548
	Phaffomyces	themotolerans	NRRL Y-11709		-	GCA_003707215.1	Shen et al., 2018, Cell 175, 1533–1545
	Wickerhamomyces	alni	NRRL Y-11625		-	GCA_003707985.1	Shen et al., 2018, Cell 175, 1533–1555
	Wickerhamomyces	anomalus	LBCM1105		-	GCA_009707815.1
	Wickerhamomyces	bovis	NRRL YB-4184		-	GCA_003707945.1	Shen et al., 2018, Cell 175, 1533–1556
	Wickerhamomyces	canadensis	NRRL Y-1888		-	GCA_003707015.1	Shen et al., 2018, Cell 175, 1533–1557
	Wickerhamomyces	ciferrii	NRRL Y-1031 F-60-10		-	GCA_000313485.1
	Wickerhamomyces	hampshirensis	NRRL YB-4128		-	GCA_003706765.1	Shen et al., 2018, Cell 175, 1533–1545
	Wickerhamomyces	sp.	NRRL YB-2243		-	GCA_003706815.2	Shen et al., 2018, Cell 175, 1533–1557
Pichiaceae	Candida	boidinii	NRRL Y-2332			GCA_003243125.1	Shen et al., 2018, Cell 175, 1533–1545
	Deakozyma	indianensis	NRRL YB-1937			GCA_003706415.2	Shen et al., 2018, Cell 175, 1533–1545
	Kregervanrija	delftensis	NRRL Y-7119			GCA_003707205.2	Shen et al., 2018, Cell 175, 1533–1545
	Kregervanrija	fluxuum	NRRL YB-4273			GCA_003707275.2	Shen et al., 2018, Cell 175, 1533–1545
	Ogataea	glucozyma	NRRL YB-2185			GCA_003706155.1	Shen et al., 2018, Cell 175, 1533–1545
	Ogataea	naganishii	NRRL Y-7654			GCA_003706235.1	Shen et al., 2018, Cell 175, 1533–1545
	Ogataea	parapolymorpha	DL1			GCA_000187245.3	Ravin et al. 2013. BMC Genom. 14:837
	Ogataea	philodendri	NRRL Y-7210			GCA_003706115.2	Shen et al., 2018, Cell 175, 1533–1545
	Ogataea	zsoltii	NRRL Y-2460			GCA_003709205.2	Shen et al., 2018, Cell 175, 1533–1545
	Ogataea	henricii	NRRL YB-2194			GCA_003705115.1	Shen et al., 2018, Cell 175, 1533–1545
	Peterozyma	xylosa	NRRL Y-12939			GCA_003706035.1	Shen et al., 2018, Cell 175, 1533–1545
	Peterozyma	toletana	NRRL YB-4247			GCA_003706045.1	Shen et al., 2018, Cell 175, 1533–1545
	Pichia	exigua	NRRL Y-10920			GCA_003707355.1	Shen et al., 2018, Cell 175, 1533–1545
	Pichia	heedii	NRRL Y-10967			GCA_003705525.2	Shen et al., 2018, Cell 175, 1533–1545
	Pichia	nakasei	NRRL Y-7686			GCA_003705495.1	Shen et al., 2018, Cell 175, 1533–1545
	Pichia	occidentalis	NRRL Y-7552			GCA_003705455.2	Shen et al., 2018, Cell 175, 1533–1545
Punctulariaceae	Punctularia	strigosozonata	HHB-11173 SS5			GCA_000264995.1	Floudas et al., 2012, Science 336(6089):1715-9.
Saccharomycopsidaceae	Saccharomycopsis	capsularis	NRRL Y-17639		-	GCA_003705375.1	Shen et al., 2018, Cell 175, 1533–1557
	Saccharomycopsis	malanga	JCM 7620		-	GCA_001599215.1	Shen et al., 2018, Cell 175, 1533–1558
