# Supplementary material for: A novel aminotransferase gene and its regulator acquired in Saccharomyces by a horizontal gene transfer event
Source: BMC Biol. 2023 May 8;21:102. doi: 10.1186/s12915-023-01566-6 (PMC10169451; doi:10.1186/s12915-023-01566-6)
Supplement: Supplementary file 11 — Additional file 11. [file 12915_2023_1566_MOESM11_ESM.xlsx]

## Sheet: Raw_Data
Strain\Time [h]	0	0.5	1	1.5	2	2.5	3	3.5	4	4.5	5	5.5	6	6.5	7	7.5	8	8.5	9	9.5	10	10.5	11	11.5	12	12.5	13	13.5	14	14.5	15	15.5	16	16.5	17	17.5	18	18.5	19	19.5	20	20.5	21	21.5	22	22.5	23	23.5	24
CML235-DGD1(Sk)_Rep_1	0.0563333	0.104333	0.123	0.138667	0.147	0.151667	0.164667	0.166333	0.184333	0.193333	0.184667	0.192	0.216333	0.223333	0.234667	0.249	0.263	0.280333	0.294	0.316333	0.349	0.368667	0.413667	0.442667	0.488667	0.507333	0.532667	0.555667	0.586667	0.618	0.648	0.686	0.714667	0.742	0.782	0.811667	0.840333	0.867	0.911	0.945	0.974333	1.00233	1.03767	1.066	1.099	1.138	1.169	1.196	1.232
CML235-DGD1(Sk)_Rep_2	0.0573333	0.113333	0.128	0.146667	0.158	0.164667	0.174667	0.179333	0.189333	0.199333	0.204667	0.214	0.226333	0.240333	0.250667	0.269	0.277	0.299333	0.318	0.329333	0.349	0.382667	0.432667	0.464667	0.476667	0.509333	0.538667	0.559667	0.588667	0.617	0.653	0.687	0.723667	0.752	0.793	0.816667	0.849333	0.884	0.925	0.953	0.985333	1.00133	1.04467	1.079	1.111	1.129	1.171	1.193	1.224
CML235-DGD1(Sk)_Rep_3	0.0633333	0.109333	0.121	0.133667	0.145	0.155667	0.154667	0.167333	0.167333	0.182333	0.188667	0.198	0.208333	0.220333	0.237667	0.253	0.272	0.281333	0.298	0.331333	0.359	0.376667	0.400667	0.430667	0.451667	0.476333	0.503667	0.528667	0.561667	0.588	0.623	0.656	0.682667	0.71	0.736	0.767667	0.802333	0.836	0.864	0.894	0.924333	0.958333	0.994667	1.033	1.056	1.084	1.117	1.144	1.174
CML235-DGD1(Su)_Rep_1	0.102333	0.141333	0.16	0.175667	0.19	0.198667	0.199667	0.206333	0.206333	0.217333	0.218667	0.232	0.239333	0.249333	0.262667	0.272	0.291	0.309333	0.332	0.352333	0.385	0.423667	0.488667	0.543667	0.501667	0.506333	0.538667	0.571667	0.610667	0.644	0.68	0.714	0.751667	0.79	0.833	0.865667	0.913333	0.95	0.983	1.014	1.05533	1.10833	1.12867	1.168	1.201	1.242	1.274	1.318	1.36
CML235-DGD1(Su)_Rep_2	0.136333	0.129333	0.155	0.173667	0.184	0.190667	0.193667	0.200333	0.203333	0.211333	0.216667	0.226	0.233333	0.244333	0.259667	0.274	0.295	0.314333	0.327	0.349333	0.378	0.403667	0.435667	0.476667	0.507667	0.524333	0.561667	0.593667	0.630667	0.664	0.696	0.734	0.768667	0.809	0.837	0.875667	0.916333	0.953	0.979	1.017	1.05833	1.09533	1.12267	1.16	1.2	1.24	1.266	1.3	1.339
CML235-DGD1(Su)_Rep_3	0.126333	0.140333	0.16	0.175667	0.186	0.193667	0.196667	0.206333	0.206333	0.216333	0.220667	0.233	0.238333	0.254333	0.269667	0.279	0.303	0.320333	0.339	0.357333	0.382	0.407667	0.434667	0.466667	0.498667	0.532333	0.559667	0.582667	0.631667	0.662	0.691	0.735	0.759667	0.808	0.832	0.876667	0.921333	0.958	0.984	1.014	1.04833	1.08533	1.11567	1.155	1.189	1.231	1.266	1.306	1.342
CML235-LacZ_Rep_1	0.0903333	0.0993333	0.122	0.134667	0.146	0.163667	0.172667	0.169333	0.179333	0.183333	0.188667	0.195	0.205333	0.221333	0.228667	0.248	0.266	0.284333	0.304	0.322333	0.344	0.367667	0.385667	0.404667	0.423667	0.444333	0.461667	0.480667	0.504667	0.534	0.551	0.566	0.588667	0.611	0.635	0.663667	0.697333	0.727	0.756	0.783	0.808333	0.831333	0.851667	0.873	0.898	0.924	0.951	0.969	0.995
CML235-LacZ_Rep_2	0.149333	0.100333	0.119	0.123667	0.13	0.141667	0.146667	0.145333	0.156333	0.165333	0.169667	0.179	0.185333	0.199333	0.211667	0.224	0.242	0.261333	0.278	0.294333	0.314	0.332667	0.353667	0.370667	0.394667	0.413333	0.427667	0.443667	0.465667	0.487	0.505	0.526	0.547667	0.569	0.583	0.609667	0.640333	0.67	0.696	0.72	0.753333	0.789333	0.806667	0.83	0.847	0.882	0.894	0.918	0.948
CML235-LacZ_Rep_3	0.113333	0.107333	0.129	0.129667	0.14	0.144667	0.148667	0.150333	0.158333	0.170333	0.171667	0.183	0.192333	0.207333	0.221667	0.239	0.261	0.277333	0.295	0.315333	0.337	0.354667	0.376667	0.392667	0.421667	0.440333	0.460667	0.473667	0.499667	0.523	0.542	0.569	0.581667	0.608	0.624	0.646667	0.673333	0.703	0.725	0.755	0.777333	0.824333	0.842667	0.889	0.905	0.934	0.948	0.961	1
[truncated: 46 more columns]

## Sheet: gompertz_parameters
Strain	µmax [h-1]	λ [h]	A [OD]
CML235-DGD1(Sk)_Rep_1	0.0659574	4.73245	2.05074
CML235-DGD1(Sk)_Rep_2	0.0646267	4.32747	2.01634			µmax [h-1]		λ [h]		A [OD]
CML235-DGD1(Sk)_Rep_3	0.0628994	4.63227	1.99632			mean	standard deviation	mean	standard deviation	mean	standard deviation
CML235-DGD1(Su)_Rep_1	0.0701553	4.30055	1.9477		CML235-DGD1(Sk)	0.0644945	0.00153328	4.56406	0.210931	2.02113	0.0275268
CML235-DGD1(Su)_Rep_2	0.0695747	4.23315	1.91756		CML235-DGD1(Su)	0.0696353	0.00049251	4.22757	0.0759284	1.92675	0.0181827
CML235-DGD1(Su)_Rep_3	0.0691759	4.149	1.915		CML235-LacZ	0.0495806	0.000678412	3.97021	0.388276	2.07428	0.030243
CML235-LacZ_Rep_1	0.0494131	3.59334	2.09647
CML235-LacZ_Rep_2	0.0490017	4.36897	2.08653
CML235-LacZ_Rep_3	0.0503271	3.94831	2.03983

## Sheet: Ordinary one-way ANOVA umax
µmax
Table Analyzed	umax
Data sets analyzed	A-C
ANOVA summary
F	319,8
P value	<0,0001
P value summary	****
Significant diff. among means (P < 0.05)?	Yes
R square	0,9907
Brown-Forsythe test
F (DFn, DFd)	1,111 (2, 6)
P value	0,3886
P value summary	ns
Are SDs significantly different (P < 0.05)?	No
Bartlett's test
Bartlett's statistic (corrected)
P value
P value summary
Are SDs significantly different (P < 0.05)?
ANOVA table	SS	DF	MS	F (DFn, DFd)	P value
Treatment (between columns)	0,0006510	2	0,0003255	F (2, 6) = 319,8	P<0,0001
Residual (within columns)	0.006107	6	0.001018
Total	0,0006571	8
Data summary
Number of treatments (columns)	3
Number of values (total)	9

## Sheet: Multiple comparisions umax
µmax
Number of families	1
Number of comparisons per family	3
Alpha	0,05
Tukey's multiple comparisons test	Mean Diff,	95,00% CI of diff,	Significant?	Summary	Adjusted P Value
CML235-DGD1(Sk) vs. CML235-DGD1(Su)	-0,005141	-0,007668 to -0,002613	Yes	**	0,0019	A-B
CML235-DGD1(Sk) vs. CML235-LacZ	0,01491	0,01239 to 0,01744	Yes	****	<0,0001	A-C
CML235-DGD1(Su) vs. CML235-LacZ	0,02005	0,01753 to 0,02258	Yes	****	<0,0001	B-C
Test details	Mean 1	Mean 2	Mean Diff,	SE of diff,	n1	n2	q	DF
CML235-DGD1(Sk) vs. CML235-DGD1(Su)	0,06449	0,06964	-0,005141	0,0008238	3	3	8825	6
CML235-DGD1(Sk) vs. CML235-LacZ	0,06449	0,04958	0,01491	0,0008238	3	3	25,60	6
CML235-DGD1(Su) vs. CML235-LacZ	0,06964	0,04958	0,02005	0,0008238	3	3	34,43	6
