# Supplementary material for: A novel aminotransferase gene and its regulator acquired in Saccharomyces by a horizontal gene transfer event
Source: BMC Biol. 2023 May 8;21:102. doi: 10.1186/s12915-023-01566-6 (PMC10169451; doi:10.1186/s12915-023-01566-6)
Supplement: Supplementary file 12 — Additional file 12. [file 12915_2023_1566_MOESM12_ESM.xlsx]

## Sheet: Areas_ImageQTL
Strain	Time [h]	OD sample	Extract volume [µL]	Aλ = 595nm	Volume Loaded [µL]	Target Protein	Antibody	exposure time [s]	Peak area	Loading protein control	Antibodies	exposure time [s]	Peak area	V5/Tdh3p
CML235-DGD1(Sk)	0	2	50	0.208	5.76923	Dgd1p-IFO1802	V5-epitope	2	1848	Tdh3p	1º Tdh3p/Mouse - 2º Mouse	15	3696	0.5
	3	2.85	50	0.382	3.14136	Dgd1p-IFO1802	V5-epitope	2	3888	Tdh3p	1º Tdh3p/Mouse - 2º Mouse	15	3564	1.09091
	6	5.4	100	0.346	3.46821	Dgd1p-IFO1802	V5-epitope	2	4640	Tdh3p	1º Tdh3p/Mouse - 2º Mouse	15	3564	1.30191
	9	11.2	100	0.644	1.86335	Dgd1p-IFO1802	V5-epitope	2	4130	Tdh3p	1º Tdh3p/Mouse - 2º Mouse	15	3762	1.09782
	12	21.5	150	0.663	1.80995	Dgd1p-IFO1802	V5-epitope	2	4560	Tdh3p	1º Tdh3p/Mouse - 2º Mouse	15	4356	1.04683
	24	53	200	0.601	1.99667	Dgd1p-IFO1802	V5-epitope	2	4256	Tdh3p	1º Tdh3p/Mouse - 2º Mouse	15	4836	0.880066
CML235-DGD1(Su)	0	2	50	0.197	6.09137	Dgd1p-AQ2901	V5-epitope	2	ND	Tdh3p	1º Tdh3p/Mouse - 2º Mouse	15	4758	-
	3	2.6	50	0.36	3.33333	Dgd1p-AQ2901	V5-epitope	2	3570	Tdh3p	1º Tdh3p/Mouse - 2º Mouse	15	3828	0.932602
	6	5.5	100	0.378	3.1746	Dgd1p-AQ2901	V5-epitope	2	4680	Tdh3p	1º Tdh3p/Mouse - 2º Mouse	15	3828	1.22257
	9	12	100	0.615	1.95122	Dgd1p-AQ2901	V5-epitope	2	4752	Tdh3p	1º Tdh3p/Mouse - 2º Mouse	15	3828	1.24138
	12	24	150	0.737	1.62822	Dgd1p-AQ2901	V5-epitope	2	4588	Tdh3p	1º Tdh3p/Mouse - 2º Mouse	15	4092	1.12121
	24	55	200	0.585	2.05128	Dgd1p-AQ2901	V5-epitope	2	4446	Tdh3p	1º Tdh3p/Mouse - 2º Mouse	15	4550	0.977143
CML235-LacZ	0	2	50	0.199	6.03015	LacZ	V5-epitope	2	ND	Tdh3p	1º Tdh3p/Mouse - 2º Mouse	15	3332	-
	3	2.75	50	0.367	3.26975	LacZ	V5-epitope	2	1330	Tdh3p	1º Tdh3p/Mouse - 2º Mouse	15	3672	0.3622
	6	5.9	100	0.413	2.90557	LacZ	V5-epitope	2	1750	Tdh3p	1º Tdh3p/Mouse - 2º Mouse	15	3468	0.504614
	9	12	100	0.624	1.92308	LacZ	V5-epitope	2	1820	Tdh3p	1º Tdh3p/Mouse - 2º Mouse	15	3672	0.495643
	12	26.5	150	0.641	1.87207	LacZ	V5-epitope	2	1260	Tdh3p	1º Tdh3p/Mouse - 2º Mouse	15	4012	0.314058
	24	52	200	0.571	2.10158	LacZ	V5-epitope	2	ND	Tdh3p	1º Tdh3p/Mouse - 2º Mouse	15	4284	-

## Sheet: Experimental MW
Strain	Time [h]	Target Protein	Antibody	exposure time [s]	Gel position	Theorical MW
CML235-DGD1(Sk)	0	Dgd1p-IFO1802	V5-epitope	2	60	48.0975	46.6319		71.1667
	3	Dgd1p-IFO1802	V5-epitope	2	64	47.5589
	6	Dgd1p-IFO1802	V5-epitope	2	69	46.8982
	9	Dgd1p-IFO1802	V5-epitope	2	74	46.2513
	12	Dgd1p-IFO1802	V5-epitope	2	80	45.4928
	24	Dgd1p-IFO1802	V5-epitope	2	80	45.4928
CML235-DGD1(Su)	0	Dgd1p-AQ2901	V5-epitope	2	-	-	45.7941		77.6
	3	Dgd1p-AQ2901	V5-epitope	2	76	45.9963
	6	Dgd1p-AQ2901	V5-epitope	2	77	45.8696
	9	Dgd1p-AQ2901	V5-epitope	2	79	45.6179
	12	Dgd1p-AQ2901	V5-epitope	2	78	45.7435
	24	Dgd1p-AQ2901	V5-epitope	2	78	45.7435
CML235-LacZ	0	LacZ	V5-epitope	2	-	-	120.561
	3	LacZ	V5-epitope	2	66	120.345
	6	LacZ	V5-epitope	2	67	119.514
	9	LacZ	V5-epitope	2	66	120.345
	12	LacZ	V5-epitope	2	64	122.04
	24	LacZ	V5-epitope	2	-	-

## Sheet: Ladder MW calibration
Band No	Position	Area	MW
1	17	2106	180000
2	50	2496	130000												Thermo Scientific PageRuler Prestained Protein Ladder
3	108	3822	100000												SDS-PAGE 12%
4	167	3042	70000												Tris-Glycine Buffer
Band No	Position	Area	MW
1	18	3354	55000
2	108	3588	40000
3	220	5460	35000
4	331	5928	25000
Band No	Position	Area	MW
1	17	2106	180000
2	50	2496	130000
3	108	3822	100000
4	167	3042	70000
1	185	3354	55000
2	275	3588	40000
3	387	5460	35000
4	498	5928	25000									238.167
												244.6
				Ecuación 1	y = -0.003x3 + 3.3181x2 - 1244.3x + 194705
				Valor X	238
				Coef	a	b	c	d
					-0.003	3.3181	-1244.3	194705	46068.2
				Ecuación 2	y = -47689ln(x) + 315148
					54180.9
