# Supplementary material for: A novel aminotransferase gene and its regulator acquired in Saccharomyces by a horizontal gene transfer event
Source: BMC Biol. 2023 May 8;21:102. doi: 10.1186/s12915-023-01566-6 (PMC10169451; doi:10.1186/s12915-023-01566-6)
Supplement: Supplementary file 13 — Additional file 13. [file 12915_2023_1566_MOESM13_ESM.xlsx]

## Sheet: IFO1802
Strain	Condition	DGD1 Mean Cp	Cp Error	18S/ACT1 Mean Cp	18S/ACT1 Cp Error	DGD1/ACT1;18S	DGD1/ACT1;18S Error	DGD1/averg	log2
IFO1802	10 mM Gln	26.5195	0.00661453	15.8604	6.74033	0.000264	2.13e-05	0.179383	-2.47888
IFO1802	10 mM Gln	25.8253	0.121459	15.8745	6.91274	0.000417	3.65e-05	0.283344	-1.81937
IFO1802	10 mM Gln	27.8267	0.073336	17.3971	6.5059	0.000272	2.05e-05	0.184819	-2.43581
IFO1802	1 mM AIB 10 mM Gln	25.8516	0.107722	15.8171	6.88019	0.000397	1.96e-05	0.269755	-1.89028
IFO1802	1 mM AIB 10 mM Gln	27.5977	0.0601633	16.9683	6.9387	0.00037	3.62e-05	0.251409	-1.99189
IFO1802	1 mM AIB 10 mM Gln	26.1193	0.137	16.1966	6.67977	0.000415	5.35e-05	0.281985	-1.82631
IFO1802	10 mM Pro	27.3031	0.149588	15.6541	7.00721	0.000173	1.53e-05	0.11755	-3.08865
IFO1802	10 mM Pro	27.8045	0.0510205	16.2771	7.1514	0.000179	9.94e-06	0.121627	-3.03946
IFO1802	10 mM Pro	27.9334	0.025724	15.8621	7.48318	0.000129	5.06e-06	0.0876532	-3.51205
IFO1802	1 mM AIB 10 mM Pro	20.9784	0.154177	16.063	7.05626	0.0127	0.000957	8.62943	3.10926
IFO1802	1 mM AIB 10 mM Pro	20.8647	0.0595249	15.6063	7.06285	0.0105	0.000447	7.13457	2.83483
IFO1802	1 mM AIB 10 mM Pro	22.3685	0.072882	16.8155	7.02372	0.008	0.00107	5.43586	2.44251
Sk-DGD2Δ	10 mM Gln	29.0462	0.0824411	16.5572	6.92201	7.64e-05	4.31e-06	0.0519125	-4.26778
Sk-DGD2Δ	10 mM Gln	29.7588	0.0674333	16.8337	6.79118	5.64e-05	3.37e-06	0.0383228	-4.70565
Sk-DGD2Δ	10 mM Gln	30.2415	0.221997	16.9561	6.90696	6.84e-05	1.07e-05	0.0464766	-4.42735
Sk-DGD2Δ	1 mM AIB 10 mM Gln	30.62	0.150151	17.0749	7.08581	5.73e-05	4.53e-06	0.0389343	-4.68281
Sk-DGD2Δ	1 mM AIB 10 mM Gln	29.7041	0.0188009	16.542	7.06825	4.94e-05	3.09e-06	0.0335664	-4.89684
Sk-DGD2Δ	1 mM AIB 10 mM Gln	29.9079	0.14291	16.698	6.85231	4.74e-05	5.26e-06	0.0322075	-4.95646
Sk-DGD2Δ	10 mM Pro	29.4558	0.171447	16.2454	7.1636	6.08e-05	7.12e-06	0.0413125	-4.59728
Sk-DGD2Δ	10 mM Pro	30.8281	0.098806	17.8959	6.71057	6.56e-05	4.88e-06	0.044574	-4.48765
Sk-DGD2Δ	10 mM Pro	30.6145	0.125274	17.2845	7.53765	6.43e-05	3.85e-06	0.0436907	-4.51653
Sk-DGD2Δ	1 mM AIB 10 mM Pro	26.7364	0.0861419	16.6967	8.33681	0.000442	3.08e-05	0.300331	-1.73537
Sk-DGD2Δ	1 mM AIB 10 mM Pro	30.6591	0.179307	19.1489	9.65887	0.000175	2.04e-05	0.118909	-3.07206
Sk-DGD2Δ	1 mM AIB 10 mM Pro	27.623	0.126232	17.2344	8.18355	0.000342	2.98e-05	0.232383	-2.10542
						0.00147171

## Sheet: IFO1802 Statistical analysis
Two-way ANOVA	Ordinary								Tukey's multiple comparisons test	Mean Diff,	95,00% CI of diff,	Significant?	Summary	Adjusted P Value				Test details	Mean 1	Mean 2	Mean Diff,	SE of diff,	N1	N2	q	DF
Alpha	0.05
									G:IFO1802 vs. G:Sk-DGD2Δ	2.222	1,289 to 3,156	Yes	****	<0,0001				G:IFO1802 vs. G:Sk-DGD2Δ	-2.245	-4.467	2.222	0.2696	3	3	11.66	16
Source of Variation	% of total variation	P value	P value summary	Significant?					G:IFO1802 vs. AIB + G:IFO1802	-0.3419	-1,275 to 0,5916	No	ns	0.8979				G:IFO1802 vs. AIB + G:IFO1802	-2.245	-1.903	-0.3419	0.2696	3	3	1.793	16
Interaction	9.057	<0,0001	****	Yes					G:IFO1802 vs. AIB + G:Sk-DGD2Δ	2.601	1,667 to 3,534	Yes	****	<0,0001				G:IFO1802 vs. AIB + G:Sk-DGD2Δ	-2.245	-4.845	2.601	0.2696	3	3	13.64	16
Row Factor	50.61	<0,0001	****	Yes					G:IFO1802 vs. P:IFO1802	0.9687	0,03526 to 1,902	Yes	*	0.0391				G:IFO1802 vs. P:IFO1802	-2.245	-3.213	0.9687	0.2696	3	3	5.081	16
Column Factor	38.98	<0,0001	****	Yes					G:IFO1802 vs. P:Sk-DGD2Δ	2.289	1,356 to 3,223	Yes	****	<0,0001				G:IFO1802 vs. P:Sk-DGD2Δ	-2.245	-4.534	2.289	0.2696	3	3	12.01	16
									G:IFO1802 vs. AIB + P:IFO1802	-5.04	-5,974 to -4,107	Yes	****	<0,0001				G:IFO1802 vs. AIB + P:IFO1802	-2.245	2.796	-5.04	0.2696	3	3	26.44	16
ANOVA table	SS	DF	MS	F (DFn, DFd)	P value				G:IFO1802 vs. AIB + P:Sk-DGD2Δ	0.0596	-0,8738 to 0,9930	No	ns	>0,9999				G:IFO1802 vs. AIB + P:Sk-DGD2Δ	-2.245	-2.304	0.0596	0.2696	3	3	0.3126	16
Interaction	11.69	3	3.898	F (3, 16) = 35,75	P<0,0001				G:Sk-DGD2Δ vs. AIB + G:IFO1802	-2.564	-3,498 to -1,631	Yes	****	<0,0001				G:Sk-DGD2Δ vs. AIB + G:IFO1802	-4.467	-1.903	-2.564	0.2696	3	3	13.45	16
Row Factor	65.34	3	21.78	F (3, 16) = 199,7	P<0,0001				G:Sk-DGD2Δ vs. AIB + G:Sk-DGD2Δ	0.3784	-0,5550 to 1,312	No	ns	0.8431				G:Sk-DGD2Δ vs. AIB + G:Sk-DGD2Δ	-4.467	-4.845	0.3784	0.2696	3	3	1.985	16
Column Factor	50.33	1	50.33	F (1, 16) = 461,6	P<0,0001				G:Sk-DGD2Δ vs. P:IFO1802	-1.254	-2,187 to -0,3201	Yes	**	0.005				G:Sk-DGD2Δ vs. P:IFO1802	-4.467	-3.213	-1.254	0.2696	3	3	6.575	16
Residual	1.745	16	0.109						G:Sk-DGD2Δ vs. P:Sk-DGD2Δ	0.06689	-0,8665 to 1,000	No	ns	>0,9999				G:Sk-DGD2Δ vs. P:Sk-DGD2Δ	-4.467	-4.534	0.06689	0.2696	3	3	0.3509	16
									G:Sk-DGD2Δ vs. AIB + P:IFO1802	-7.262	-8,196 to -6,329	Yes	****	<0,0001				G:Sk-DGD2Δ vs. AIB + P:IFO1802	-4.467	2.796	-7.262	0.2696	3	3	38.09	16
Difference between column means									G:Sk-DGD2Δ vs. AIB + P:Sk-DGD2Δ	-2.163	-3,096 to -1,229	Yes	****	<0,0001				G:Sk-DGD2Δ vs. AIB + P:Sk-DGD2Δ	-4.467	-2.304	-2.163	0.2696	3	3	11.34	16
Mean of IFO1802	-1.141								AIB + G:IFO1802 vs. AIB + G:Sk-DGD2Δ	2.943	2,009 to 3,876	Yes	****	<0,0001				AIB + G:IFO1802 vs. AIB + G:Sk-DGD2Δ	-1.903	-4.845	2.943	0.2696	3	3	15.43	16
Mean of Sk-DGD2Δ	-4.038								AIB + G:IFO1802 vs. P:IFO1802	1.311	0,3771 to 2,244	Yes	**	0.0033				AIB + G:IFO1802 vs. P:IFO1802	-1.903	-3.213	1.311	0.2696	3	3	6.874	16
Difference between means	2.896								AIB + G:IFO1802 vs. P:Sk-DGD2Δ	2.631	1,698 to 3,564	Yes	****	<0,0001				AIB + G:IFO1802 vs. P:Sk-DGD2Δ	-1.903	-4.534	2.631	0.2696	3	3	13.8	16
SE of difference	0.1348								AIB + G:IFO1802 vs. AIB + P:IFO1802	-4.698	-5,632 to -3,765	Yes	****	<0,0001				AIB + G:IFO1802 vs. AIB + P:IFO1802	-1.903	2.796	-4.698	0.2696	3	3	24.64	16
95% CI of difference	2,610 to 3,182								AIB + G:IFO1802 vs. AIB + P:Sk-DGD2Δ	0.4015	-0,5320 to 1,335	No	ns	0.8025				AIB + G:IFO1802 vs. AIB + P:Sk-DGD2Δ	-1.903	-2.304	0.4015	0.2696	3	3	2.106	16
									AIB + G:Sk-DGD2Δ vs. P:IFO1802	-1.632	-2,565 to -0,6985	Yes	***	0.0004				AIB + G:Sk-DGD2Δ vs. P:IFO1802	-4.845	-3.213	-1.632	0.2696	3	3	8.56	16
									AIB + G:Sk-DGD2Δ vs. P:Sk-DGD2Δ	-0.3116	-1,245 to 0,6219	No	ns	0.9335				AIB + G:Sk-DGD2Δ vs. P:Sk-DGD2Δ	-4.845	-4.534	-0.3116	0.2696	3	3	1.634	16
									AIB + G:Sk-DGD2Δ vs. AIB + P:IFO1802	-7.641	-8,574 to -6,707	Yes	****	<0,0001				AIB + G:Sk-DGD2Δ vs. AIB + P:IFO1802	-4.845	2.796	-7.641	0.2696	3	3	40.08	16
									AIB + G:Sk-DGD2Δ vs. AIB + P:Sk-DGD2Δ	-2.541	-3,475 to -1,608	Yes	****	<0,0001				AIB + G:Sk-DGD2Δ vs. AIB + P:Sk-DGD2Δ	-4.845	-2.304	-2.541	0.2696	3	3	13.33	16
									P:IFO1802 vs. P:Sk-DGD2Δ	1.32	0,3870 to 2,254	Yes	**	0.0031				P:IFO1802 vs. P:Sk-DGD2Δ	-3.213	-4.534	1.32	0.2696	3	3	6.926	16
									P:IFO1802 vs. AIB + P:IFO1802	-6.009	-6,942 to -5,075	Yes	****	<0,0001				P:IFO1802 vs. AIB + P:IFO1802	-3.213	2.796	-6.009	0.2696	3	3	31.52	16
									P:IFO1802 vs. AIB + P:Sk-DGD2Δ	-0.9091	-1,843 to 0,02434	No	ns	0.0592				P:IFO1802 vs. AIB + P:Sk-DGD2Δ	-3.213	-2.304	-0.9091	0.2696	3	3	4.769	16
									P:Sk-DGD2Δ vs. AIB + P:IFO1802	-7.329	-8,263 to -6,396	Yes	****	<0,0001				P:Sk-DGD2Δ vs. AIB + P:IFO1802	-4.534	2.796	-7.329	0.2696	3	3	38.44	16
									P:Sk-DGD2Δ vs. AIB + P:Sk-DGD2Δ	-2.23	-3,163 to -1,296	Yes	****	<0,0001				P:Sk-DGD2Δ vs. AIB + P:Sk-DGD2Δ	-4.534	-2.304	-2.23	0.2696	3	3	11.69	16

## Sheet: AQ2901
Strain	Condition	DGD1 Mean Cp	Cp Error	18S/ACT1 Mean Cp	18S/ACT1 Cp Error	DGD1/ACT1;18S	DGD1/ACT1;18S Error	DGD1/averg	log2
AQ2901	10 mM Gln	26.4945	0.267152	15.1841	6.03316	0.000397	6.24e-05	0.0303936	-5.04009
AQ2901	10 mM Gln	26.0952	0.0513739	15.2606	6.1014	0.000534	5.2e-05	0.0408821	-4.61239
AQ2901	10 mM Gln	26.7025	0.0296622	15.6102	6.28263	0.000447	1.59e-05	0.0342215	-4.86895
AQ2901	1 mM AIB 10 mM Gln	26.8866	0.13383	16.4343	6.3846	0.000645	5.49e-05	0.04938	-4.33993
AQ2901	1 mM AIB 10 mM Gln	25.9317	0.137763	16.0594	6.02176	0.000948	8.04e-05	0.0725772	-3.78434
AQ2901	1 mM AIB 10 mM Gln	26.4394	0.171841	15.8402	6.46752	0.000603	4.35e-05	0.0461646	-4.43707
AQ2901	10 mM Pro	26.4006	0.178394	16.0819	5.962	0.000899	6.54e-05	0.0688258	-3.86091
AQ2901	10 mM Pro	26.7482	0.287928	16.3719	5.75251	0.00086	0.000146	0.0658401	-3.92489
AQ2901	10 mM Pro	26.3952	0.100492	16.1737	5.74417	0.000954	0.000157	0.0730365	-3.77524
AQ2901	1 mM AIB 10 mM Pro	18.6355	0.282501	15.9341	6.17099	0.1063	0.0158	8.13814	3.0247
AQ2901	1 mM AIB 10 mM Pro	18.6592	0.105897	15.5286	6.09658	0.0823	0.00735	6.30074	2.65552
AQ2901	1 mM AIB 10 mM Pro	18.1462	0.246865	15.208	5.99802	0.0939	0.0107	7.18881	2.84575
Su-DGD2Δ	10 mM Gln	24.1575	0.0548868	15.8037	5.90002	0.0025	0.000253	0.191395	-2.38537
Su-DGD2Δ	10 mM Gln	24.7225	0.0362894	16.4385	6.33573	0.00254	0.000348	0.194458	-2.36247
Su-DGD2Δ	10 mM Gln	25.7526	0.0361655	16.771	5.58718	0.00162	0.000123	0.124024	-3.01131
Su-DGD2Δ	1 mM AIB 10 mM Gln	25.631	0.132667	16.7595	5.55223	0.00173	0.000128	0.132446	-2.91653
Su-DGD2Δ	1 mM AIB 10 mM Gln	25.0193	0.173089	16.1326	6.29562	0.00176	0.00015	0.134742	-2.89172
Su-DGD2Δ	1 mM AIB 10 mM Gln	25.1002	0.0597828	16.0055	6.01473	0.00155	8.92e-05	0.118665	-3.07503
Su-DGD2Δ	10 mM Pro	25.2632	0.191246	15.5714	6.30016	0.00135	0.000166	0.103354	-3.27434
Su-DGD2Δ	10 mM Pro	25.9118	0.0639533	16.2255	6.19801	0.00133	7.71e-05	0.101822	-3.29587
Su-DGD2Δ	10 mM Pro	26.2057	0.104652	16.5261	6.35518	0.00132	0.000107	0.101057	-3.30676
Su-DGD2Δ	1 mM AIB 10 mM Pro	24.946	0.261194	16.4551	7.09759	0.00277	0.000451	0.212066	-2.23741
Su-DGD2Δ	1 mM AIB 10 mM Pro	24.2264	0.0227644	15.8098	6.69973	0.00297	0.000194	0.227378	-2.13684
Su-DGD2Δ	1 mM AIB 10 mM Pro	25.6095	0.0175752	17.4261	6.68042	0.00326	9.81e-05	0.24958	-2.00243
						0.013062

## Sheet: AQ2901 Statistical analysis
Two-way ANOVA	Ordinary
Alpha	0.05							Tukey's multiple comparisons test	Mean Diff,	95,00% CI of diff,	Significant?	Summary	Adjusted P Value		Test details	Mean 1	Mean 2	Mean Diff,	SE of diff,	N1	N2	q	DF
Source of Variation	% of total variation	P value	P value summary	Significant?				G:AQ2901 vs. G:Su-DGD2Δ	-2.254	-2,862 to -1,646	Yes	****	<0,0001		G:AQ2901 vs. G:Su-DGD2Δ	-4.84	-2.586	-2.254	0.1755	3	3	18.16	16
Interaction	39.4	<0,0001	****	Yes				G:AQ2901 vs. AIB + G:AQ2901	-0.6534	-1,261 to -0,04567	Yes	*	0.0305		G:AQ2901 vs. AIB + G:AQ2901	-4.84	-4.187	-0.6534	0.1755	3	3	5.264	16
Row Factor	59.71	<0,0001	****	Yes				G:AQ2901 vs. AIB + G:Su-DGD2Δ	-1.879	-2,487 to -1,272	Yes	****	<0,0001		G:AQ2901 vs. AIB + G:Su-DGD2Δ	-4.84	-2.961	-1.879	0.1755	3	3	15.14	16
Column Factor	0.2693	0.0179	*	Yes				G:AQ2901 vs. P:AQ2901	-0.9868	-1,594 to -0,3791	Yes	***	0.0008		G:AQ2901 vs. P:AQ2901	-4.84	-3.854	-0.9868	0.1755	3	3	7.951	16
								G:AQ2901 vs. P:Su-DGD2Δ	-1.548	-2,156 to -0,9405	Yes	****	<0,0001		G:AQ2901 vs. P:Su-DGD2Δ	-4.84	-3.292	-1.548	0.1755	3	3	12.47	16
ANOVA table	SS	DF	MS	F (DFn, DFd)	P value			G:AQ2901 vs. AIB + P:AQ2901	-7.682	-8,290 to -7,075	Yes	****	<0,0001		G:AQ2901 vs. AIB + P:AQ2901	-4.84	2.842	-7.682	0.1755	3	3	61.9	16
Interaction	47.04	3	15.68	F (3, 16) = 339,3	P<0,0001			G:AQ2901 vs. AIB + P:Su-DGD2Δ	-2.715	-3,323 to -2,107	Yes	****	<0,0001		G:AQ2901 vs. AIB + P:Su-DGD2Δ	-4.84	-2.126	-2.715	0.1755	3	3	21.87	16
Row Factor	71.3	3	23.77	F (3, 16) = 514,3	P<0,0001			G:Su-DGD2Δ vs. AIB + G:AQ2901	1.601	0,9930 to 2,208	Yes	****	<0,0001		G:Su-DGD2Δ vs. AIB + G:AQ2901	-2.586	-4.187	1.601	0.1755	3	3	12.9	16
Column Factor	0.3216	1	0.3216	F (1, 16) = 6,959	P=0,0179			G:Su-DGD2Δ vs. AIB + G:Su-DGD2Δ	0.3747	-0,2330 to 0,9824	No	ns	0.4349		G:Su-DGD2Δ vs. AIB + G:Su-DGD2Δ	-2.586	-2.961	0.3747	0.1755	3	3	3.019	16
Residual	0.7394	16	0.04621					G:Su-DGD2Δ vs. P:AQ2901	1.267	0,6596 to 1,875	Yes	****	<0,0001		G:Su-DGD2Δ vs. P:AQ2901	-2.586	-3.854	1.267	0.1755	3	3	10.21	16
								G:Su-DGD2Δ vs. P:Su-DGD2Δ	0.7059	0,09825 to 1,314	Yes	*	0.0171		G:Su-DGD2Δ vs. P:Su-DGD2Δ	-2.586	-3.292	0.7059	0.1755	3	3	5.688	16
Difference between column means								G:Su-DGD2Δ vs. AIB + P:AQ2901	-5.428	-6,036 to -4,821	Yes	****	<0,0001		G:Su-DGD2Δ vs. AIB + P:AQ2901	-2.586	2.842	-5.428	0.1755	3	3	43.74	16
Mean of AQ2901	-2.51							G:Su-DGD2Δ vs. AIB + P:Su-DGD2Δ	-0.4608	-1,069 to 0,1469	No	ns	0.2162		G:Su-DGD2Δ vs. AIB + P:Su-DGD2Δ	-2.586	-2.126	-0.4608	0.1755	3	3	3.713	16
Mean of Su-DGD2Δ	-2.741							AIB + G:AQ2901 vs. AIB + G:Su-DGD2Δ	-1.226	-1,834 to -0,6183	Yes	****	<0,0001		AIB + G:AQ2901 vs. AIB + G:Su-DGD2Δ	-4.187	-2.961	-1.226	0.1755	3	3	9.878	16
Difference between means	0.2315							AIB + G:AQ2901 vs. P:AQ2901	-0.3334	-0,9411 to 0,2743	No	ns	0.5696		AIB + G:AQ2901 vs. P:AQ2901	-4.187	-3.854	-0.3334	0.1755	3	3	2.687	16
SE of difference	0.08776							AIB + G:AQ2901 vs. P:Su-DGD2Δ	-0.8948	-1,502 to -0,2871	Yes	**	0.0021		AIB + G:AQ2901 vs. P:Su-DGD2Δ	-4.187	-3.292	-0.8948	0.1755	3	3	7.209	16
95% CI of difference	0,04547 to 0,4176							AIB + G:AQ2901 vs. AIB + P:AQ2901	-7.029	-7,637 to -6,421	Yes	****	<0,0001		AIB + G:AQ2901 vs. AIB + P:AQ2901	-4.187	2.842	-7.029	0.1755	3	3	56.63	16
								AIB + G:AQ2901 vs. AIB + P:Su-DGD2Δ	-2.062	-2,669 to -1,454	Yes	****	<0,0001		AIB + G:AQ2901 vs. AIB + P:Su-DGD2Δ	-4.187	-2.126	-2.062	0.1755	3	3	16.61	16
								AIB + G:Su-DGD2Δ vs. P:AQ2901	0.8926	0,2849 to 1,500	Yes	**	0.0022		AIB + G:Su-DGD2Δ vs. P:AQ2901	-2.961	-3.854	0.8926	0.1755	3	3	7.192	16
								AIB + G:Su-DGD2Δ vs. P:Su-DGD2Δ	0.3312	-0,2765 to 0,9389	No	ns	0.577		AIB + G:Su-DGD2Δ vs. P:Su-DGD2Δ	-2.961	-3.292	0.3312	0.1755	3	3	2.669	16
								AIB + G:Su-DGD2Δ vs. AIB + P:AQ2901	-5.803	-6,411 to -5,195	Yes	****	<0,0001		AIB + G:Su-DGD2Δ vs. AIB + P:AQ2901	-2.961	2.842	-5.803	0.1755	3	3	46.76	16
								AIB + G:Su-DGD2Δ vs. AIB + P:Su-DGD2Δ	-0.8355	-1,443 to -0,2278	Yes	**	0.0041		AIB + G:Su-DGD2Δ vs. AIB + P:Su-DGD2Δ	-2.961	-2.126	-0.8355	0.1755	3	3	6.732	16
								P:AQ2901 vs. P:Su-DGD2Δ	-0.5614	-1,169 to 0,04634	No	ns	0.0813		P:AQ2901 vs. P:Su-DGD2Δ	-3.854	-3.292	-0.5614	0.1755	3	3	4.523	16
								P:AQ2901 vs. AIB + P:AQ2901	-6.696	-7,303 to -6,088	Yes	****	<0,0001		P:AQ2901 vs. AIB + P:AQ2901	-3.854	2.842	-6.696	0.1755	3	3	53.95	16
								P:AQ2901 vs. AIB + P:Su-DGD2Δ	-1.728	-2,336 to -1,120	Yes	****	<0,0001		P:AQ2901 vs. AIB + P:Su-DGD2Δ	-3.854	-2.126	-1.728	0.1755	3	3	13.92	16
								P:Su-DGD2Δ vs. AIB + P:AQ2901	-6.134	-6,742 to -5,527	Yes	****	<0,0001		P:Su-DGD2Δ vs. AIB + P:AQ2901	-3.292	2.842	-6.134	0.1755	3	3	49.42	16
								P:Su-DGD2Δ vs. AIB + P:Su-DGD2Δ	-1.167	-1,774 to -0,5591	Yes	***	0.0001		P:Su-DGD2Δ vs. AIB + P:Su-DGD2Δ	-3.292	-2.126	-1.167	0.1755	3	3	9.401	16
								AIB + P:AQ2901 vs. AIB + P:Su-DGD2Δ	4.968	4,360 to 5,575	Yes	****	<0,0001		AIB + P:AQ2901 vs. AIB + P:Su-DGD2Δ	2.842	-2.126	4.968	0.1755	3	3	40.02	16
